# Supplementary material for: Early Response Prediction of Multiparametric Functional MRI and 18F-FDG-PET in Patients with Head and Neck Squamous Cell Carcinoma Treated with (Chemo)Radiation
Source: Cancers (Basel). 2022 Jan 3;14(1):216. doi: 10.3390/cancers14010216 (PMC8750157; doi:10.3390/cancers14010216)
Supplement: Supplementary file 1 [file cancers-14-00216-s001.zip]

Archive with 1 entries (1 files):
- cancers-1486308-supplementary.pdf
